# Supplementary material for: Urban Wetland Sediments in Yangzhou: Physicochemical Properties, Microbial Communities, and Functional Associations
Source: Microorganisms. 2025 Aug 7;13(8):1843. doi: 10.3390/microorganisms13081843 (PMC12388665; doi:10.3390/microorganisms13081843)
Supplement: Supplementary file 1 [file microorganisms-13-01843-s001.zip]

Archive with 1 entries (1 files):
- microorganisms-3780509-supplementary.pdf
